# Supplementary material for: Divergent Cardiac Adaptations in Endurance Sport: Atrial Fibrillation Markers in Marathon Versus Ultramarathon Athletes
Source: J Cardiovasc Dev Dis. 2025 Jul 7;12(7):260. doi: 10.3390/jcdd12070260 (PMC12295922; doi:10.3390/jcdd12070260)
Supplement: Supplementary file 1 [file jcdd-12-00260-s001.zip]

Archive with 1 entries (1 files):
- jcdd-3590191-supplementary.pdf
